# Supplementary material for: Confined environments induce polarized paraspeckle condensates
Source: Commun Biol. 2023 Feb 3;6:145. doi: 10.1038/s42003-023-04528-4 (PMC9898560; doi:10.1038/s42003-023-04528-4)
Supplement: Supplementary file 3 — Supplementary Data 1 [file 42003_2023_4528_MOESM3_ESM.xlsx]

## Sheet: Fig1B
Before	10	7	5	3
1.7262	1.11325	4.56191	4.25604	4.30415
1.87154	2.06011	2.48034	1.95892	3.94375
1.61329	2.47661	2.4326	2.20501	3.88871
1.50843	1.62687	2.71714	2.63154	4.20459
1.66969	1.38318	1.7441	3.00222	5.63808
2.59861	2.16386	1.36627	2.33515	3.69663
1.47386	1.72311	3.60382	2.1073	3.22941
2.18978	2.19624	3.5464	2.90727	5.22145
2.55077	1.21696	1.26662	2.69822	4.0239
1.37124	1.68983	2.45481	2.36774	4.79298
2.5081	1.78306	1.68692	2.70293	4.89864
1.78162	1.72038	2.148	1.51462	3.95496
1.12835	2.04376	1.34281	2.26091	3.08642
2.74509	1.74085	1.82511	2.46643	3.71267
1.3658	2.31959	3.44552	2.39452	2.34051
1.23762	2.35269	3.39865	4.00326	6.43394
1.05196	1.61971	2.25933	1.41685	4.78991
0.133462	1.56403	2.10079	3.21343	3.96866
1.14942	3.23242	1.5828	3.72524	6.06117
1.29812	1.96508	2.41863	3.29261	5.04143
1.8055	2.55184	2.84594	3.10777	4.03609
1.27767	1.48242	2.33976	3.27722	4.80421
1.58664	2.49002	2.57657	2.70245	2.32902
1.5549	2.64847	2.93497	3.97092	5.28104
1.31047	1.48283	1.73467	4.72496	4.57064
1.28042	1.6752	2.6387	1.96369	4.26448
1.26533	1.16724	2.32095	2.94653	5.68839
1.43936	1.31171	1.78057	1.95099	3.68054
1.81525	1.69779	4.46218	1.93836	7.36209
1.66519	1.09586	1.35529	2.60969	4.25024
1.94469	1.5158	2.00128	4.21069	4.9745
1.57358	2.15267	2.54373	3.41798	5.17949
1.04354	1.61501	1.93074	3.67068	6.87407
2.41543	1.4444	1.33002	4.88627	5.8686
1.0682	1.81839	2.67134	1.46925	7.01918
1.18979	1.64287	1.85236	2.06721	4.37273
1.4208	1.35551	2.13382	1.51395	4.81399
1.4481	1.16473	2.01285	1.83083	5.52444
1.88039	1.17693	2.72817	2.61353	4.71477
1.14519	2.09142	1.69991	2.90051	5.10674
1.06325	3.12124	2.22722	1.93132	7.17923
1.22448	1.59613	2.2627	2.574	1.94992
2.04265	2.55649	1.61473	2.51363	2.24722
1.96165	1.77796	1.07259	2.79831	3.61646
1.6163	3.2343	1.6604	2.38824	4.49976
1.39777	1.689	2.76376	3.48537	3.19368
1.6125	1.52606	1.92833	2.15688	4.65095
2.08836	1.6046	2.15769	2.51663	4.48348
2.02056	1.43097	1.90736	5.31273	3.61974
1.35847	1.73832	1.65203	3.45959	4.03676
1.24878	2.58435	1.87519	3.43341	2.91324
1.6204	3.40459	2.75334	3.09409	4.22576
1.78686	2.08389	2.58611	3.20294	3.88578
1.43364	1.6968	1.9574	2.06561	5.9229
1.09888	1.1376	2.29173	2.43076	5.049
2.65911	1.50883	4.28384	3.92462	3.64944
1.82163	1.89591	2.93835	3.00833	3.87079
1.28016	1.65011	1.96698	2.65132	2.96746
2.04655	1.64429	2.28937	2.69658	4.06945
1.77106	2.69337	1.90925	3.36519	6.76907
1.38229	1.44632	2.10573	3.13148	4.82716
1.36185	1.29072	2.06423	2.52008	2.27215
1.54386	1.71316	2.46373	2.7425	4.12524
2.2065	1.40817	1.92525	3.65807	4.29801
1.13088	1.8437	2.22402	2.69735	1.4279
2.36637	1.69493	2.64975	1.5815	3.60618
2.09434	2.2603	2.93051	3.40064	6.44186
1.03354	1.47239	2.29328	2.31642	4.04698
2.73228	1.76976	2.52242	2.69991	4.58124
1.43452	2.19605	2.11178	4.31324	3.54734
2.00304	2.07908	1.87672	4.63913	4.47271
1.24821	1.46552	2.33097	2.62852	3.8452
1.7211	1.99862	2.33458	4.19648	3.42959
1.11866	1.48786	2.345	2.85473	3.03265
1.41731	1.52697	2.4287	1.33461	4.78835
1.36233	1.38225	2.70203	1.74038	2.54156
1.61319	1.77028	1.35807	1.28663	3.20137
1.15702	2.55451	2.37098	2.09569	4.85663
	2.96742	1.69128	1.27819	3.34928
1.18958	1.87398	1.79283	3.63085	3.85063
1.49209	1.77598	2.16371	2.24817	3.30052
1.31679	1.57173	1.66139	2.77665	5.90278
1.39171	1.33461	2.38521	2.23618	4.55385
1.39768	1.98507	2.41187	3.03553	2.11557
1.24348	2.0557	1.3883	1.4851	6.04866
1.11503	1.25739	2.4948	3.48345	2.35078
1.192	1.9743	1.85634	3.2919	3.36221
2.78834	1.56257	3.36823	4.00784	5.06094
1.49658	2.41894	2.41517	3.67644	3.2766
2.08461	2.63652	1.61646	2.85019	5.01339
1.88579	2.13001	2.8166	3.29988	4.54961
1.5107	3.0248	2.80499	3.6733	4.40609
2.04987	2.06975	2.41731	3.44293	5.21518
2.09178	3.19015	1.88784	1.64736	4.61174
1.90472	3.3066	2.31838	3.89243	6.27699
1.33831	3.12871	1.25528	3.19705	2.54791
1.1178	3.10301	1.92216	1.56163	2.02013
1.88794	2.20607	3.40835	2.41845	4.93377
1.9136	2.31288	4.0823	3.17974	5.52184
1.30937	2.23465	2.52262	2.86851	6.02753
2.40944	3.07023	1.77671	3.72263	5.55493
1.04572	1.60227	1.9249	3.08952	3.85058
	1.49034	1.4593	2.32642	5.05142
1.5187	2.67929	1.87424	3.0447	6.07118
1.88201	2.14174	3.49658	3.17952	1.33461
1.8465	1.28718	2.27265	4.55989	4.95023
2.69993	2.29013	2.10449	2.54883	4.16063
1.10826	1.6993	3.2278	1.20902	4.64066
2.97412	1.6912	2.10316	1.44793	3.86801
2.14646	2.76336	2.02805	1.29125	3.70165
1.27043	1.70646	2.38513	2.6936	5.77169
1.2743	1.47239	2.09208	3.84926	4.51757
1.15032	1.42314	1.98428	1.69022	5.09467
1.91242	1.42869	2.23561	2.61739	4.33778
1.46863	2.41256	1.52927	2.87743	4.9378
1.26942	1.63176	2.63693	2.24343	3.29458
1.34844	1.16897	2.30221	1.72356	6.14215
1.5018	1.99447	1.76173	2.82368	6.11803
2.53541	1.56072	1.92382	3.11256	3.57168
1.79389	1.40241	4.77107	2.32636	4.16043
1.09219	2.56936	2.17393	3.27972	5.25497
1.26994	2.21156	2.17344	4.0856	1.33461
1.27427	1.16067	1.76082	2.25978	3.80163
1.354	1.26338	2.01837	3.74976	4.23238
1.38158	1.69678	2.49603	3.33888	4.94649
1.5637	1.28303	2.68981	3.86175	4.84975
1.36878	1.99933	4.18083	2.68502	4.59107
1.94666	2.19766	1.60518	2.86381	6.09294
1.16828	1.7404	1.62199	3.10229	2.69415
2.53928	1.56914	2.12654	4.05249	3.26458
1.78068	1.75749	3.37817	2.92346	4.00559
1.64086	2.00975	2.14305	1.84166	5.98522
1.45117	2.70947	1.8157	2.91495	6.34134
1.87453	2.40155	2.84449	3.82862	4.19735
1.14744	1.80494	2.8466	2.30365	5.30529
1.26762	1.60997	1.68663	3.4429	4.33259
1.44496	2.18263	1.73701	3.24	6.51019
1.42364	1.42529	1.13614	3.27142	3.6374
1.44061	2.07032	1.40624	2.8102	2.77059
1.45872	1.37611	2.02787	3.00499	3.57663
1.676	1.06842	2.02686	2.59145	2.0703
2.33853	1.43171	1.81639	3.54141	1.6507
1.71491	2.95148	1.68805	3.36343	4.70433
1.3099	2.1375	3.24766	3.9377	5.05197
1.1666	2.15652	1.70195	1.16865	4.86641
1.26536	2.86213	1.40852	2.61292	3.79919
2.19858	1.47206	2.18352	3.76427
1.6113	2.12037	1.87048	2.61067
1.73599	1.66997	1.37257	4.89397
1.35529	1.24756	1.56325	2.51725
1.2265	1.97518	1.41446	4.27035
1.19376	1.33461	2.09621	1.51826
1.12612	1.78926	2.18879	1.70288
1.16118	1.67261	2.1297	4.55177
1.58199	2.04022	2.50907	4.82707
1.4987	1.26153	1.5425	3.42171
1.30353	1.61978	1.55186	3.19013
1.17986	1.55317	2.26897	2.11242
1.23142	2.02422	1.27954	2.85927
1.43423	1.45827	1.38369	1.62517
3.15071	1.59195	1.30682	2.98196
1.54925	1.76315	1.07575	3.22064
1.02373	1.24162	1.99101	3.99361
1.67419	1.87336	2.98313	2.81791
1.62333	1.14395	3.34059	5.53012
1.42963	2.6033	2.06246	2.66885
1.98043	1.37884	2.07852	2.33714
1.34224	1.7356	2.18589	1.9905
1.25017	1.83146	2.87488	1.442
2.51778	1.29185	2.17016	1.16139
1.20119	1.58202	2.8364	2.53362
1.62661	1.67447	3.19994	3.16474
1.3263	1.22916	1.52904	1.60218
1.2686	1.27593	2.56984	3.22468
1.4587	1.29828	2.29006	3.80652
1.28642	1.62985	2.24727	2.4196
1.25185	1.90417	2.19913	3.25879
1.1784	1.45484	2.03821	1.32598
1.76234	1.80317	1.15644	1.24778
1.53544	1.61553	1.53019	2.34905
1.63179	1.30156	4.39811	2.48606
1.16499	1.85042	4.65062	1.23195
3.22373	1.55997	3.99074	1.40572
1.38867	1.62104	1.91538	1.26253
1.19394	1.39069	1.93212	3.06488
1.61724	1.38699	1.04657	2.04795
1.30574	1.24696	1.72282	1.38377
1.43087	1.57739	2.12446	1.24017
1.3997	1.96959	2.72123	2.78903
1.89345	2.06084	3.37689	2.3394
1.29696	1.44673	2.69006	1.54509
1.48694	1.73674	3.26619	2.28761
1.34717	1.63927	1.36531	1.1904
1.41522	1.78512	1.59594	2.2585
1.47355	1.04021	1.90385	1.92799
1.30898	1.44618	2.59893	1.40346
1.38865	1.25623	1.70121	3.05688
1.15617	1.33538	2.93952	1.22487
1.40095	2.6338	2.63762	4.82128
1.07411	1.42659	1.74008	3.15041
1.51586	3.88886	2.03449	3.7732
1.30116	1.63214	3.07107	3.83372
1.31967	1.67742	4.79198	1.49071
1.34157	2.00864	1.85948	2.68024
2.78927	2.31585	2.07211	3.6908
1.43325	1.5527	1.90456	4.0883
1.70035	1.07914	1.85598	2.66272
1.38431	1.69412	1.90437	3.27756
1.79412	1.64475	1.47288	2.39084
3.75192	1.70073	1.67844	2.74665
2.03069	1.77157	4.47779	3.41358
1.40392	1.78927	3.83488	3.83676
1.25229	1.47011	2.09238	3.15766
1.2183	2.59984	1.82055	2.62232
1.28901	1.49768	3.05692	2.66097
1.55798	1.15513	2.70248	2.98107
1.23173	1.73	1.15182	1.5849
1.17386	1.49331	2.57082	2.16263
1.57054	2.12152	1.67028	2.97745
1.56756	1.10734	2.17051	3.15529
1.62535	1.36976	1.46656	3.5702
2.38109	1.27457	1.53963	2.30942
1.56354	1.14692	2.11166	2.30836
1.49056		2.17209	2.15707
1.49123		1.0998	1.2433
1.96547		1.91176	3.83076
2.09203		2.6573	3.06877
1.39648		2.22784	4.49777
1.6528		2.13098
1.36754		1.92693
2.09832		2.23418
1.3808		2.39921
1.28614		2.50497
2.32658		2.76286
1.25338		2.26136
1.13282		1.44387
1.4673		1.58583
1.62196		3.26746
2.19301		1.12219
1.32827		1.19639
1.44004		2.44424
1.37863		1.26539
2.50324		4.52685
1.27847		1.6045
1.91352		2.01355
1.91048		1.80151
1.40639		2.80219
1.45088		2.11635
1.71606		1.642
1.32933		2.26007
1.02864		1.09455
2.43728		1.33376
1.6488		2.08134
1.53852		3.29485
1.1204		1.65506
1.94257		2.13161
1.44399		1.72628
1.28138		1.93282
1.77719		2.5125
1.33827		3.79062
1.34151		1.10727
1.06551		2.19794
1.09998		1.65108
1.79511		1.69453
1.51		3.06379
2.05521		3.0705
1.53181		1.18878
2.17276		2.34702
1.52844		1.52632
1.65814		1.97106
1.39081		1.25962
1.06312		2.44582
2.05876		1.37286
1.2946		2.1578
1.26655		1.35499
1.08835		2.32801
1.47998		2.07506
2.47467		1.07613
1.23628		1.52149
1.73401		1.9951
1.75565		1.13643
1.99001		1.33636
2.10699		2.33577
1.26904		1.59385
1.5225		3.01923
1.25522		1.01452
1.61151		4.13549
1.58788		3.30569
1.32631		3.33165
1.15216		2.92052
2.58404		1.16889
2.17792		2.40767
1.81264		2.20356
1.48861		3.68575
1.52159		2.10499
1.29171		1.74803
3.21568		2.37646
1.67551		2.00685
1.14373		3.12116
1.34604		1.46647
1.82696		2.27329
2.41546		2.86289
1.76828		3.5925
2.00876		1.1821
2.51908		2.20509
2.21093		2.35293
1.73434		2.28337
1.41064		2.04764
2.74271		1.88107
1.6499		2.10027
3.15708		1.85869
1.40336		1.81589
1.24945		3.80661
2.79557		2.85789
1.91133		1.68901
1.18306		2.58126
1.88391		2.32738
1.10624		2.26699
1.56295		1.15275
1.84843		1.95758
1.18847		2.64033
1.65765		2.0548
1.20405		1.11074
1.35704		1.81029
1.41357		1.61793
2.39251		1.17125
1.11978		1.8266
2.15914		2.58455
1.31108		3.55267
1.65384		2.88104
1.22818		2.00039
1.69865		1.51066
1.85114		1.81231
1.55967		1.30058
1.0683		2.70242
2.30293		1.49668
1.15434		2.28998
1.74039		1.91808
1.57937		2.44023
1.33351		1.60087
1.34483		1.98963
1.06723		1.36294
1.19928		2.08593
1.24574		1.55856
1.10765		1.89568
1.30268		2.08562
1.63599		1.71735
1.58529		1.18365
1.43507		2.88884
3.14078		3.06064
1.82543		2.13201
2.47275		1.96452
1.71169		2.61407
1.16125		1.19794
1.80706		2.60444
1.6502		2.67632
1.33424		1.9783
1.58801		2.0296
1.59119		1.89001
1.41051		2.14118
2.34473		2.50559
2.22164		2.25435
1.97315		2.13355
3.22763
1.41047
1.18613
1.11205
2.04358
1.91667
1.23251
1.76666
2.72577
1.29412
1.56927
1.175
1.48983
1.40879
1.49945
1.40143
1.59123
1.34914
1.27989
1.82948
1.48484
1.16748
1.88566
2.82326
1.72591
1.18854
1.27876
1.1942
1.40744
1.49543
1.49295
2.15417
1.38516
1.44231
1.57851
1.50921
1.28389
1.28132
1.79225
1.83659
1.3215
1.63424
1.60767
1.42943
1.39952
2.9697
1.64658
1.3711
1.81642
1.07809
3.62947
1.53671
1.46857
1.70925
1.35429
1.24495
1.59696
3.29146
1.77439
1.74611
1.58633
1.69888
1.43667
1.34518
1.3758
2.46106
1.53086
1.21017
1.7112
1.13619
1.14188
1.38424
3.04261
1.4689
2.03331
3.18085
1.93331
2.19907
1.56062
1.54854
1.80091
1.5153
1.35096
1.48565
1.6185
2.2252
2.17767
1.31848
2.14863
1.60572
2.58879
1.36605
1.58675
1.99595
1.13013
1.60288
2.14019
1.56926
1.26977
1.25675
1.14305
1.11759
1.51618
1.6747
1.89439
1.58748
1.68556
1.58378
2.42748
1.8199
2.59088
2.24185
2.21112
1.31045
1.87986
1.58534
1.56405
1.32805
2.25548
1.35845
2.19249
1.62119
1.37812
1.37822
2.72224
1.26084
1.68343
1.28296
1.92763
1.31095
1.1432
1.06051
1.20006
1.60374
2.03062
1.13102
2.91124
1.15338
1.43057
2.08852
2.08261
1.19532
2.44135
2.34215
1.27248
2.25636
1.76258
1.53038
1.37614
1.18603
1.33757
1.24636
1.0938
1.76293
3.06861
1.16765
1.50311
2.04096
1.18869
1.35438
1.6747
1.21201
1.5109
1.31978
2.55523
1.14363
1.29157
1.31062
1.04093
2.30169
1.30019
1.96822
1.06163
3.00822
1.07502
1.8316
1.24404
2.30372
1.91481
2.16262
1.72719
1.18534
1.48997
1.82675
1.57948
1.81747
1.46657
2.26436
3.15715
1.58343
1.79223
1.64964
2.45008
1.85555
1.69363
1.71409
1.54814
1.6204
1.35803
1.51927
1.13377
1.92069
1.5914
1.2627
1.46559
2.22093
2.08806
1.77523
1.85673
1.29217
1.30382
1.21508
1.40106
1.39586
1.10258
1.31243
1.31483
1.83265
1.85438
2.35841
1.65055
1.88721
1.9028
1.11292
1.07422
1.5188
1.47619
1.63148
3.35201
1.99949
2.26065
1.80501
2.71027
1.88411
2.46073
1.58894
2.38516
1.617
1.3461
1.171
1.59763
1.64388
2.87056
1.9494
1.81187
1.59022
1.66614
1.92852
1.67828
1.73342
1.98796
1.99769
1.64604
1.3448
2.02164
1.99672
1.90862
2.07684
1.53017
1.2498
1.4008
1.8034
1.95645
3.17546
1.83837
1.68377
1.37769
1.85188
1.63122
1.20408
1.22702
2.05725
2.70911
2.06939
1.68845
1.38944
1.99901
3.02915
1.50934
1.32653
1.30909
2.56412
1.08507
1.39993
1.64758
1.38434
1.68002
1.89671
1.6237
2.89591
1.12853
2.57659
1.34265
1.6809
1.18323
1.11243
1.72164
1.47606
1.69451
1.07832
3.18841
1.45148
1.4373
1.39865
1.09157
2.00846
1.36683
1.20856
1.24135
1.14229
1.28983
1.1891
1.15933
1.44248
1.78626
1.13822
1.4634
1.68057
2.04724
1.99559
1.30013
1.16508
1.52934
2.11116
1.61838
1.41496
1.43013
1.21745
1.33898
1.59556
1.1186
1.39224
1.22514
1.14954
1.75468
1.30953
1.53215
1.01694
1.18432
2.4921
1.42334
2.15358
1.67922
1.30101
1.93858
2.05811
1.32717
1.87245
2.57083
1.45268
1.47417
1.39881
1.66141
1.2508
1.56266
1.56586
1.13329
1.62896
2.57047
1.17158
1.67551
1.75937
1.82012
1.74781
1.99574
1.616
1.69247
1.68666
1.37624
1.51127
1.12942
1.72371
1.1702
1.22267
1.28095
1.2399
1.42187
1.39594

## Sheet: Fig1D
PS number	confinement				after confinement					PS size (um2)	confinement				after confinement
before	10	7	5	3	10	7	5	3		before	10	7	5	3	10	7	5	3
0	10	12	12	0	10	9	3	0		0	0.4235	0.726	0.4477	0	0.4235	2.0086	0.2541	0
0	8	13	3	4	5	5	6	2		0	0.2783	1.1132	0.121	0.242	0.2783	0.4961	0.8349	0.3267
1	1	1	5	7	4	6	0	7		0.0121	0.0726	0.3509	0.2057	0.4961	0.0726	0.5566	0	0.2904
3	0	20	1	7	7	0	0	3		0.0605	0.2904	2.0933	0.3751	0.5445	0.2904	0	0	0.0726
8	0	6	1	6	13	4	1	1		0.5687	0.1936	0.5082	0.0605	0.5808	0.1936	0.1573	0.0121	0.0363
10	0	12	3	5	6	4	1	2		0.2299	0.7139	1.694	0.1089	0.4356	0.7139	0.484	0.1815	0.1936
0	1	12	0	4	3	7	4	2		0	0.2178	1.1253	0	0.2299	0.2178	0.484	0.5566	0.1936
5	2	2	1	0	1	2	2	0		0.1331	0.1452	0.2904	0.0605	0	0.1452	0.2057	0.0363	0
0	2	4	0	10	3	1	7	3		0	0.4598	3.509	0	0.5566	0.4598	0.1331	0.484	0.1573
6	2	7	0	0	6	13	1	5		0.1452	1.2584	1.1495	0	0	1.2584	3.1218	0.0121	0.5929
2	2	7	0	2	2	4	0	0		0.1089	0.847	2.0207	0	0.1694	0.847	0.242	0	0
14	3	10	0	4	0	6	7	3		0.5445	0.0363	2.2264	0	0.4719	0.0363	0.1452	0.121	0.2783
2	3	1	0	2	2	6	2	0		0.0363	0	0.2178	0	0.0968	0	0.3025	0.1815	0
4	3	6	0	0	3	1	8	2		0.0484	0.0847	0.242	0	0	0.0847	0.0121	0.4477	0.1089
3	3	0	3	1	0	1	0	0		0.1089	0.4114	0	0.3025	0.1452	0.4114	0.5566	0	0
5	4	10	4	2	4	0	7	2		0.0847	0	0.4961	0.2178	0.0242	0	0	0.3388	0.1936
4	4	7	0	1	6	4	2	10		0.1089	0.1573	0.1815	0	0.1936	0.1573	0.5324	0.121	0.4719
7	4	0	0	0	2	3	0	8		0.1452	0.4598	0	0	0	0.4598	0.4477	0	0.5929
13	4	2	1	3	1	2	0	2		0.5808	0.0363	0.2662	0.3872	1.0285	0.0363	0.1694	0	0.484
9	4	0	3	4	3	7	0	0		0.6171	0.0847	0	1.4036	1.331	0.0847	0.8349	0	0
7	5	3	1	0	4	1	7	5		0.8107	0.0363	0.0484	0.1573	0	0.0363	0.2541	2.1538	0.3872
6	5	10	5	1	8	1	3	4		0.2178	0.1331	0.5566	1.2584	0.0968	0.1331	0.1331	0.6655	0.5324
0	5	2	4	2	2	0	0	0		0	0.4235	0.5203	1.4641	0.1694	0.4235	0	0	0
0	5	1	0	5	7	0	0	0		0	0.0484	0.0121	0	0.5445	0.0484	0	0	0
0	5	8	3	3	1	0	0	0		0	1.4399	0.7744	0.726	0.847	1.4399	0	0	0
2	5	13	0	3	0	0	1	0		0.2662	0.0121	0.9438	0	1.2221	0.0121	0	0.0605	0
7	6	4	1	7	2	7	3	0		0.1936	0	0.3146	0.0847	2.0691	0	2.0691	0.7018	0
2	6	1	1	3	0	1	2	2		0.0726	0.0847	0.1936	0.1452	1.2221	0.0847	0.1089	0.4235	0.4719
6	6	6	0	5	0	0	0	5		0.0847	0	1.2584	0	0.8591	0	0	0	0.726
13	6	10	2	5	1	2	0	4		0.968	0	1.2826	0.9559	0.6655	0	0.3993	0	0.5445
0	6	2	1	3	0	6	11	2		0	0.2299	0.6534	0.0484	0.7986	0.2299	0.5082	2.1296	0.1694
15	7	6	0	0	0	3	0	3		0.242	0	0.3872	0	0	0	1.2221	0	0.5808
1	7	6	1	4	0	4	0	4		0.0968	0	0.2541	0.0242	2.6015	0	0.5203	0	0.3751
1	7	17	4	0	1	5	0	1		0.0847	0	0.8833	0.5929	0	0	0.3751	0	0.0847
1	8	15	4	3	0	2	0	6		0.1089	0.0121	1.936	1.8755	0.5445	0.0121	0.3751	0	0.7865
1	8	14	6	3	0	0	3	4		0.0726	0	1.0164	0.8349	1.8029	0	0	0.4477	0.5445
3	8	10	9	4	5	6	3	0		0.6171	0	0.6776	1.7545	4.1503	0	0.7865	0.4356	0
4	8	6	4	9	4	1	3	8		4.1745	0.8228	0.3025	0.5324	3.2549	0.8228	0.0605	0.5808	1.8513
6	8	6	6	5	4	7	3	6		2.4805	0.2178	0.3025	2.057	0.6534	0.2178	1.1858	0.3025	0.4477
4	10	4	2	2	6	3	5	0		0.6776	0.2057	0.6655	0.3025	1.3794	0.2057	0.3025	0.968	0
7	10	5	6	2	4	0	2	0		1.1979	0.4719	0.7623	1.1737	0.2057	0.4719	0	0.2541	0
12	10	13	0	10	8	3	2	1		2.299	0.3025	4.2471	0	2.8193	0.3025	0.4356	0.2178	0.0726
1	11	2	9	12	5	6	1	2		0.0605	0.6897	0.7018	1.4157	3.4243	0.6897	1.4036	0.0847	0.5203
4	11	6	0	1	4	3	0	5		0.6655	0.484	0.726	0	0.1331	0.484	0.4114	0	1.6698
2	12	4	5	6	1	6	5	0		0.7623	0.2662	0.3993	0.5324	1.1374	0.2662	1.3552	0.8349	0
6	12	3	0	3	0	2	5	1		1.0769	0.0242	1.2221	0	0.8833	0.0242	0.2057	1.7666	0.121
6	14	7	3		4	2	4	2		0.726	0	0.8349	0.5687		0	0.4598	0.363	0.3388
5	21	1	8		2	2	3	5		0.9922	0.1089	0.0847	2.3232		0.1089	0.4961	0.4719	2.6741
3	3	4	0		4	2	0	13		1.0406	0.3872	0.968	0		0.3872	0.726	0	2.42
3	2	10	8		2	3	14	0		0.5445	0.3267	2.5289	1.573		0.3267	0.7502	3.0976	0
1	11	1	1		6	0	1	5		0.0968	0.4356	0.0847	0.121		0.4356	0	0.0605	0.7744
1	9	2	9		8	1	4	1		0.2178	1.1253	0.8712	1.1374		1.1253	0.3993	0.3751	0.5566
1	3	7	7		2	5	1	0		0.1815	0.6413	1.21	2.6378		0.6413	0.7139	0.1331	0
2	10	2	1		13	5	3	2		0.3509	0	0.5082	0.0605		0.5566	1.0527	0.7018	0.1573
2	12	10	5		5	3	0	4		0.2904	0	2.2264	0.5082		2.0812	0.2783	0	0.3146
7	6	7	9		3	2	12	7		1.4036	0	1.7545	4.1261		1.5367	0.3751	2.8435	1.3552
2	5	4	2		6	2	3	2		0.2904	0.0605	1.1858	0.7018		0.7381	0.1815	0.4961	1.3431
4	5	5	1		1		4	3		0.4477	0.1694	1.1495	0.484		1.1979		0.3146	0.4719
0	30	0	7		4		7	5		0	0.2057	0	1.1616		0.2178		1.6456	0.6655
0	9	7	3		2		4	7		0	0.2057	2.9403	1.1495		0.9317		1.3915	0.7139
6	9	7	0		1		6	1		1.8997	0.2904	1.694	0		0.484		1.2342	0.0484
0	11	4	0		0		0	1		0	0.5566	0.8954	0		0.2904		0	0.1694
3	19	15	5		1		0	6		0.3872	0.5687	2.2748	0.5566		0		0	1.1737
3	6	8	5		1		7	9		0.7744	0.6171	2.8556	1.3915		0.1573		1.0043	2.0086
3	1	3	2		0		3	7		0.5808	0.6534	0.2178	0.8107		0.1089		1.9239	1.7787
1	8	3	4		5		2	5		0.1694	0.726	0.8349	0.7139		0		0.4356	0.7502
8	7	7	2		5			1		2.2869	0.8107	2.2143	0.5082		2.2748			0.0968
5	17	7	1		0			5		1.0043	0.8712	2.1054	0.1452		1.1858			0.7381
0	3	7	4		2			0		0	0.8833	1.4399	0.8591		0			0
0	5	6	4		4			1		0	1.1132	1.4641	0.3751		0.5324			0.2057
1	2	2	2		1					0.1694	1.3794	0.3872	0.3751		1.452
3	0	2	3		4					0.2904	1.4157	0.4719	1.2947		0.0726
0	5	13	6		3					0	1.5609	3.8236	1.4641		0.5929
0	9	11	5		6					0	1.6214	5.0094	0.6776		1.5246
0	21	17	10		3					0	1.7424	4.6948	2.4684		1.5972
9	20		5		2					1.3915	1.7545		1.8997		0.3267
3	8				1					0.4235	1.815				0.5203
4	1				0					1.9239	1.9602				0.1815
0	13				1					0	2.1538				0
3	4				0					0.2662	2.3595				0.5324
1	9				5					0.1089	2.5652				0
2	5				2					1.1616	2.6862				0.7623
4	1				8					1.0527	2.8919				0.9559
2	8				0					0.2299	3.025				1.3794
2	4				6					0.2904	3.1097				0
4	2				3					0.8833	3.1702				1.1253
3	4				3					0.3025	3.2065				0.9801
0	5				5					0	3.3154				0.3388
5	8				8					1.3431	3.388				0.968
4	1				2					0.6534	3.4001				1.089
1	8				4					0.1573	3.5816				0.242
0	7				3					0	3.6542				0.6655
0	3				5					0	3.8599				0.6413
1	17				7					0.2662	4.235				0.8712
2					9					0.3509	4.6585				1.2221
0					0					0	4.8158				1.6577
0					0					0	5.9895*				0
3					6					0.5687	6.3041				0
2					7					1.0285	1.0648				1.1132
0					13					0	1.0406				1.0648
5					1					0.9801	4.3681				2.2748
2					6					0.1452	3.5574				0.0484
0					3					0	0.8712				0.9075
7					5					0.7018	3.4364				0.2783
4					8					0.4235	2.8072				0.6897
1					7					0.1331	3.3275				1.7666
1					8					0.0605	2.7588				0.8591
13					4					2.7104	1.7908				1.3431
1					3					0.1573	9.075				0.4719
1					2					0.0605	1.6698				0.2299
7					7					1.0648	2.1901				0.242
14					7					2.1054	3.6542				0.9196
3					3					0.4719	5.2393				1.3794
1					5					0.3872	1.7908				0.2541
3					3					0.5929	0.1452				0.9075
2					0					0.2904	1.5004				0.363
6					6					0.6776	1.5246				0
2					0					0.1452	2.7225				2.1901
3					1					0.5445	0.5324				0
2					0					0.2299	0.7381				0.1452
1					6					0.1573	0.2057				0
18					11					3.2065	0				1.089
1					5					0.1452	1.4762				1.1253
2					4					0.2299	1.331				0.4356
9					6					3.388	5.2877				0.4961
4										0.7623	6.4251				1.2705
16										2.178	3.025
2										0.2541	0.1452
1										0.1089	3.4969
2										0.1331	0.8833
6										0.7623	3.025
2										0.1573	0.4477
3										0.5082	0.0242
9										1.2947	1.331
9										1.573	1.9481
5										0.5324	0.4114
1										0.1452	0.5687
0										0	0.8349
0										0	2.7709
2										0.2299	0.2783
0										0	2.1054
1										0.1089	1.8513
13										2.1296	0.2178
6										1.2947	3.6058
15										1.9481
6										0.7018
15										2.4442
3										0.4598
3										0.4598
3										0.2662
0										0
5										1.1253
3										0.2299
3										0.1694
7										1.5609
6										0.9801
2										0.2541
1										0.0968
3										0.5203
3										0.3025
1										0.1694
1										0.1089
0										0
2										0.1573
0										0
0										0
2										0.4235
4										0.847
4										0.5808
2										0.484

## Sheet: Fig2B
	WT		Boost
	Neat1_1	Neat1_2	Neat1_1	Neat1_2
1	60.6043	39.3957	39.3957	60.6043
2	65.5863	34.4137	34.4137	65.5863
3	64.1891	35.8109	35.8109	64.1891

## Sheet: Fig2C
PS number	WT	Boost		PS size (um2)	WT	Boost
	1	4			0.055	0.3025
	2	4			0.3685	0.099
	2	5			0.1485	0.1144
	2	5			0.143	0.077
	3	5			0.172333	0.1122
	3	5			0.22	0.6732
	3	6			0.091667	0.198
	3	6			0.326333	0.326333
	3	7			0.099	0.097429
	3	7			0.11	0.149286
	3	7			0.146667	0.119429
	3	8			0.102667	0.40425
	4	8			0.33825	0.36025
	4	8			0.3685	0.231
	4	9			0.32175	0.332444
	4	9			0.22275	0.370333
	4	10			0.13475	0.198
	4	10			0.31625	0.3927
	5	10			0.2024	0.0946
	5	11			0.264	0.136
	5	11			0.2024	0.364
	5	11			0.1848	0.202
	5	12			0.1144	0.139333
	6	13			0.099	0.115077
	6	13			0.282333	0.115923
	6	13			0.133833	0.244538
	6	14			0.0935	0.110786
	6	14			0.190667	0.312714
	6	14			0.144833	0.157929
	6	15			0.196167	0.1584
	6	15			0.298833	0.1276
	6	16			0.2475	0.138188
	6	16			0.0605	0.075625
	6	16			0.152167	0.088688
	7	17			0.158714	0.148176
	7	17			0.125714	0.169529
	7	19			0.158714	0.138947
	7	21			0.091143	0.136714
	7	21			0.154	0.12781
	7	21			0.207429	0.201667
	7	22			0.161857	0.218
	7	22			0.284429	0.1675
	8	23			0.1815	0.214261
	8	25			0.0825	0.11528
	8	26			0.165	0.172192
	8	31			0.243375	0.188774
	9	37			0.312889	0.164108
	9	38			0.204111	0.204368
	9	50			0.240778	0.1727
	9	2			0.118556	0.2145
	9	3			0.301889	0.282333
	9	3			0.123444	0.099
	10	3			0.1221	0.176
	10	3			0.1507	0.311667
	10	4			0.1012	0.132
	10	4			0.2189	0.15125
	11	5			0.17	0.1496
	12	5			0.19525	0.143
	12	5			0.187	0.176
	14	5			0.220786	0.3872
	16	5			0.157438	0.1188
	16	5			0.22	0.2464
	0	6			0	0.084333
	1	6			0.066	0.229167
	1	6			0.077	0.11
	1	6			0.11	0.221833
	1	6			0.077	0.1595
	2	7			0.0715	0.133571
	2	7			0.1485	0.089571
	2	7			0.1045	0.099
	2	7			0.0825	0.180714
	2	7				0.150857
	2	8				0.132
	3	8			0.201667	0.187
	3	9			0.102667	0.150333
	3	9			0.194333	0.111222
	3	11			0.300667	0.086
	3	12			0.172333	0.1925
	3	12			0.088	0.188833
	4	12			0.121	0.150333
	4	13			0.088	0.171769
	4	14			0.31625	0.184643
	4	14			0.19525	0.128071
	5	14			0.1188	0.156357
	5	14			0.1892	0.168143
	5	15			0.1958	0.142267
	5	15			0.1386	0.126133
	5	15			0.1892	0.1452
	5	16			0.2178	0.191813
	5	18			0.1496	0.174778
	5	20			0.2816	0.10505
	6	23			0.183333	0.141087
	6	3			0.1815	0.139333
	6	3			0.102667	0.289667
	6	3			0.0935	0.249333
	6	3			0.143	0.139333
	6	3			0.174167	0.286
	6	4			0.187	0.1595
	6	4			0.139333	0.16775
	7	4			0.139857	0.2695
	7	4			0.130429	0.16225
	7	4			0.149286	0.21725
	7	4			0.077	0.19525
	7	4			0.158714	0.121
	7	4			0.128857	0.165
	7	4			0.139857	0.1045
	8	4			0.155375	0.2805
	8	5			0.193875	0.176
	9	5			0.173556	0.1606
	9	5			0.130778	0.1804
	9	5			0.162556	0.2112
	9	6			0.073333	0.232833
	9	6			0.193111	0.139333
	11	6			0.103	0.179667
	11	6			0.204	0.150333
	12	6			0.246583	0.176
	12	6			0.198	0.201667
	13	7			0.158231	0.146143
	13	7			0.149769	0.180714
	31	8			0.171032	0.191125
	0	8				0.187
	0	8				0.275
	0	8				0.136125
	0	9				0.338556
	0	10				0.2255
	0	10				0.1672
	1	11			0.066	0.164
	1	11			0.132	0.214
	1	11			0.066	0.171
	1	12			0.11	0.144833
	1	12			0.099	0.1375
	1	12			0.055	0.202583
	1	17			0.099	0.166294
	1	18			0.176	0.187611
	1	21			0.088	0.141952
	1	33			0.088	0.16
	2				0.1155
	2				0.0825
	2				0.0715
	2				0.0825
	2				0.0715
	2				0.121
	2				0.1155
	2				0.297
	2				0.429
	2				0.22
	2				0.0715
	2				0.088
	2				0.0825
	3				0.102667
	3				0.154
	3				0.154
	3				0.304333
	3				0.286
	3				0.084333
	4				0.154
	4				0.066
	4				0.15675
	4				0.088
	4				0.11825
	5				0.1232
	5				0.209
	5				0.3058
	5				0.176
	5				0.2442
	5				0.1122
	6				0.141167
	6				0.117333
	6				0.194333
	6				0.124667
	6				0.143
	6				0.243833
	7				0.139857
	7				0.102143
	8				0.2145
	8				0.202125
	8				0.125125
	9				0.206556
	9				0.169889
	10				0.1859
	10				0.3102
	11				0.179
	13				0.201385
	18				0.140556

## Sheet: Fig2F
10um						3um
WT			Boost			WT			Boost
Penetrating	Invading	Permeating	Penetrating	Invading	Permeating	Penetrating	Invading	Permeating	Penetrating	Invading	Permeating
47.5	12.5	40	37.037	18.5185	44.4444	55.8824	14.7059	29.4118	36.3636	27.2727	36.3636
21.6667	20	58.3333	9.52381	11.9048	78.5714	32.4324	10.8108	56.7568	33.3333	22.2222	44.4444
29.7297	10.8108	59.4595	16.6667	1.66667	81.6667	54.5455	9.09091	36.3636	50	0	50
31.5789	42.1053	26.3158	22.5	2.5	75				61.5385	15.3846	23.0769
40	20	40	27.7778	22.2222	50				55	5	40
9.09091	27.2727	63.6364	8.33333	25	66.6667				69.5652	4.34783	26.087
			12.5	12.5	75				68.1818	9.09091	22.7273
			20	26.6667	53.3333				61.5385	15.3846	23.0769
			20	10	70				0	100	0
			47.0588	5.88235	47.0588				100	0	0
			20	20	60				50	12.5	37.5
			23.5294	5.88235	70.5882

## Sheet: Fig2G
10um		3um
WT	Boost	WT	Boost
0.6	0.652174	0.238095	0.46875
0.170455	0.357143	0.277778	0.208333
0.197368	0.833333	0.75	0.535714
0.234375	0.205479	0.405405	0.681818
0.652174	0.238095	0.168539	0.294118
0.197368	0.220588	0.441176	0.625
0.375	0.714286	0.340909	0.714286
0.245902	0.576923	0.12	0.340909
0.1875	0.625	0.182927	0.267857
0.326087	0.136364	0.283019	0.192308
0.535714	0.454545	0.576923	0.428571
0.714286	0.46875	0.3	0.789474
0.163043	0.652174	0.263158	0.441176
0.294118	0.288462	0.11811	0.241935
0.535714	0.267857	0.535714	0.46875
0.555556	0.555556	0.375	0.159574
0.16129	0.3	0.25	0.214286
0.294118	0.454545	0.238095	0.283019
0.111111	0.416667	0.25	0.214286
0.0882353	0.384615	0.277778	0.202703
0.517241	0.454545	0.625	0.277778
0.245902	0.714286	0.5	0.145631
0.127119	0.6	1.07143	0.333333
0.517241	1	1.15385	0.319149
0.319149	0.405405	0.714286	0.714286
0.263158	0.3125	1	0.576923
0.194805	0.441176	0.46875	0.833333
0.267857	0.375	1.07143	0.348837
0.333333	0.652174	0.454545	0.789474
0.0882353	0.681818	0.306122	0.535714
0.110294	0.294118	0.214286	0.555556
0.46875	0.625	0.535714	0.714286
0.6	0.833333	0.625	0.416667
0.220588	0.441176	0.137615	1
0.0967742	0.6	0.789474	0.75
0.1875	0.555556	0.441176	0.46875
0.576923	0.576923	0.306122	0.75
0.6	0.441176	0.365854	0.333333
0.294118	0.3125	1.07143	0.319149
0.113636	0.789474	0.789474	0.384615
0.267857	0.6	0.681818	0.75
0.405405	0.483871	0.789474	0.441176
0.375	0.576923	0.535714	0.375
0.348837	0.652174	0.714286	0.535714
0.211268	0.576923	0.454545	0.75
0.441176	0.454545	0.340909	0.625
0.365854	1.36364	0.681818	0.652174
0.416667	0.384615	0.882353	0.833333
0.128205	0.517241	0.357143	0.576923
0.142857	0.365854	0.428571	0.555556

## Sheet: Fig3B
WT		Boost
Rear	Front	Rear	Front
40.9091	59.0909	42.8571	57.1429
50	50	38.8889	61.1111
57.1429	42.8571	42.4242	57.5758
25	75	16.6667	83.3333
0	100	38.4615	61.5385
71.4286	28.5714	46.1538	53.8462
22.2222	77.7778	38.0952	61.9048
20	80	0	100
100	0	21.0526	78.9474
50	50	28.5714	71.4286
25	75	38.8889	61.1111
57.1429	42.8571	40	60
80	20	20	80
0	100	45.4545	54.5455
12.5	87.5	30.7692	69.2308
33.3333	66.6667	33.3333	66.6667
42.8571	57.1429	42.1053	57.8947
62.5	37.5	44	56
100	0	26.6667	73.3333
27.2727	72.7273	16.6667	83.3333
28.5714	71.4286	33.3333	66.6667
54.5455	45.4545	40	60
30	70	40	60
40	60	0	100
57.1429	42.8571	0	100
20	80	20	80
56.6667	43.3333	25	75
38.4615	61.5385	11.1111	88.8889
70	30	37.5	62.5
33.3333	66.6667	31.25	68.75
45.4545	54.5455	26.9231	73.0769
57.1429	42.8571	45.4545	54.5455
0	100
33.3333	66.6667
0	100
33.3333	66.6667
60	40
40	60
18.1818	81.8182
58.3333	41.6667
18.1818	81.8182
0	100
33.3333	66.6667
0	100
66.6667	33.3333
42.8571	57.1429
50	50
50	50
66.6667	33.3333
40	60
33.3333	66.6667
40	60
40	60
0	100
37.5	62.5
80	20
66.6667	33.3333

## Sheet: FIg3D
Front	Rear
44.555	55.445
38.624	61.376
45.6516	54.3484
45.9385	54.0615
48.3437	51.6563
34.4263	65.5737
54.5937	45.4063
45.7657	54.2343
53.7524	46.2476
40.6218	59.3782
42.3437	57.6563
53.3604	46.6396
44.8177	55.1823
53.8635	46.1365
54.5722	45.4278
43.6633	56.3367
46.1415	53.8585
45.0385	54.9615
51.2829	48.7171
48.9828	51.0172
49.2136	50.7864
49.3718	50.6282
53.9094	46.0906
46.9543	53.0457
44.5412	55.4588
44.1245	55.8755
48.5987	51.4013
48.1631	51.8369
46.1957	53.8043
50.1613	49.8387
49.7256	50.2744
47.1692	52.8308
48.6367	51.3633

## Sheet: FIg3E
WT		BOOST
Rear	Front	Rear	Front
0.128944	0.396	0.156538	0.121
0.033	0.167	0.0715	0.080143
0.09625	0.211357	0.111833	0.140105
0.17875	0.561	0.182417	0.1408
0.09185	0.1848	0.111375	0.254375
0.10725	0.0121	0.2035	0.0121
0.044	0.06325	0.172071	0.038923
0.022	0.0825	0.050875	0
0.088	0.109267	0.11	0.264
0.209	0.116875	0.117333	0.0572
0.07425	0.045571	0.1045	0.143
0.167063	0.03025	0.0275	0.066917
0.1705	0.062333	0.143	0.106333
0.0385	0.1078	0.121	0.048583
0.117333	0.23925	0.04125	0.055
0.11	0.055	0.13475	0.130167
0.22825	0.05775	0.106333	0.132
0.240167	0.124	0.158813	0.102143
0.09075	0.1925	0.0825	0.081
0.158583	0.2695	0.0902	0.1507
0.108167	0.011	0.099786	0.3685
0.36575	0.152778	0.163167	0.084333
0.210375	0.062333	0.216333	0.6105
0.319	0.1815	0.119625	0.075167
0.157559	0.084333	0.133692	0.179667
0.1793	0.143	0.239938	0.1705
0.105286	0.11	0.130167	0.106333
0.0715	0.0484	0.1045	0.136125
0.1903	0.080143	0.125583	0.0418
0.113208	0.1078	0.1265	0.146
0.198		0.0825	0.072368
0.119167		0.1155	0.048583
0.062333		0.0825
0.210375		0.076083
0.38225		0.06875
0.077		0.080667
0.1045		0.102667
0.1815		0.0517
0.044		0.144222
0.297		0.121
0.176		0.2035
0.11		0.0946
0.132		0.033
0.39875		0.08525
0.01925		0.0495
0.10175		0.1815
0.100375		0.1485
0.282333		0.54175
0.154		0.0605
0.04125		0.457417
		0.192042
		0.512233
		0.22
		0.1045

## Sheet: FigS2
no confinement	10 μm
65.1156	46.2136
38.9648	80.4513
49.3142	31.2388
67.639	25.2183
50.7546	26.2862
47.1268	56.9505
40.2685	19.9724
67.7518	44.2348
22.1667	64.3494
32.5051	54.9663
38.5973	38.8417
57.8168	51.3841
33.4371	34.102
33.915	66.6084
33.0448	34.9217
57.3089	17.8565
30.0188	45.6467
44.5743	43.4682
50.0682	63.6608
100.456	34.139
58.0247	47.7954
25.0639	76.3904
24.7706	47.3577
65.2141	89.7289
72.5892	74.1743
101.887	66.1447
56.0741	50.8959
55.5173	32.6058
84.4905	51.3201
	48.7551
	37.0618
	33.7761
	21.6923
	18.1076
	17.7378
	56.6963
	47.8616
	53.8811
	30.5837
	22.2991
	30.9158
	74.8481
	63.3913
	69.2188
	51.1327
	13.452
	25.4159
	45.9406
	41.656
	45.8116
	57.6218
	55.9734

[truncated: 3 more sheets: FigS4, FigS5, FigS6]
